# Supplementary material for: The IK1/Kir2.1 channel agonist zacopride prevents and cures acute ischemic arrhythmias in the rat
Source: PLoS One. 2017 May 18;12(5):e0177600. doi: 10.1371/journal.pone.0177600 (PMC5436763; doi:10.1371/journal.pone.0177600)
Supplement: S3 Dataset — (XLSX) [file pone.0177600.s003.xlsx]

## Sheet: in vivo MI-pretreatment
Pretreatment		onset time（sec）	PVC	VT（sec）	VF (sec)		onset time	SD	SE	PVC	SD	SE	VT (sec)	SD	SE	VF(sec)	SD	SE
		334	174	153.2	13.3	control	344.125	59.7935	21.1402	148.75	64.9654	22.9687	51.175	45.6084	16.125	6.9	7.0482	2.4919
		330	251	37.5	1.8	zaco 5	394.25	51.4802	18.201	157.125	36.9882	13.0773	40.4375	14.789	5.2287	0.6875	1.9445	0.6875
		325	186	31.8	0	zaco 15	475.625	99.0641	35.0245	45.125	42.0287	14.8594	2.0875	3.9139	1.3838	0	0	0
		312	103	29.3	7.7	zaco 50	402.625	103.838	36.7122	38	34.222	12.0993	9.1625	8.1766	2.8909	0.15	0.4243	0.15
		330	55	26.8	19.6	lidocaine	518.75	78.6307	27.8002	56.875	48.6076	17.1854	1.2125	2.5726	0.9096	0.225	0.6364	0.225
		449	98	13.8	0
		414	121	36	9.8
		259	202	81	3
Zaco 5	1	430	157	35.3	5.5
	2	384	163	46.2	0
	3	460	182	57	0
	4	365	105	66	0
	5	289	177	31	0
	6	421	169	23	0
	7	397	205	36	0
	8	408	99	29	0
Zaco 15	1	324	17	0	0
	2	440	8	0	0
	3	469	86	0	0
	4	541	13	0	0
	5	583	14	0	0
	6	549	38	7.2	0
	7	554	124	9.5	0
	8	345	61	0	0
Zaco 50	1	400	36	7.5	0
	2	456	65	21.4	0
	3	417	87	11.1	0
	4	304	0	1.7	0
	5	300	25	15.9	0
	6	300	5	0	0
	7	441	77	15.7	1.2
	8	603	9	0	0
Lidocaine	1	598	39	0	0
	2	472	9	0	0
	3	469	86	0	0
	4	541	13	0	0
	5	583	42	0	0
	6	569	38	7.2	0
	7	554	159	2.5	1.8
	8	364	69	0	0

## Sheet:  post and therapeutic treatment
Post-treatment		onset time（sec）	PVC	VT（sec）	VF (sec)		therapeutic treatment		Onset time before the first susVT/VF (s)	Termination time of the first susVT/VF (s)	PVC	VT（sec）	VF (sec)
control	1	404	216	62	3		control	1	476	87	197	90	14
	2	346	81	106	8			2	461	111	87	220	36
	3	298	132	25	2			3	389	450	116	480	15
	4	349	74	92	14			4	282	11	61	139	60
	5	312	115	33	0			5	365	69	49	291	91
	6	339	60	11	0			6	405	270	76	271	0
	7	331	72	22	2			7	502	22	90	22	3
	8	306	87	64	6			8	551	18	201	18	22
Zaco 15	1	455	29	0	0		Zaco 15	1	732	50	2	41	0
	2	445	37	7	0			2	278	52	17	57	0
	3	443	16	3	0			3	402	21	0	21	0
	4	449	0	4	0			4	540	28	30	45	0
	5	437	3	0	0			5	350	11	80	96	0
	6	603	0	0	0			6	450	14	24	100	0
	7	338	10	0	0			7	605	24	0	24	0
	8	407	16	0	0			8	364	20	54	31	0
Lidocaine	1	480	18	2	0		Lidocaine	1	584	8	25	8	0
	2	413	48	3	0			2	410	2	9	2	0
	3	393	39	0	0			3	680	16	0	16	0
	4	403	2	0	0			4	622	26	37	24	2
	5	502	26	0	0			5	480	32	22	95	2
	6	323	32	0	2			6	308	45	8	47	0
	7	480	39	8	0			7	447	65	26	74	0
	8	451	21	1	0			8	422	18	36	57	0

## Sheet: ex vivo MI
		PVC	VT（sec）	VF (sec)		PVC	SD	SE	VT (sec)	SD	SE	VF(sec)	SD	SE
control	1	169	7	19	control	173.062	105.254	26.3134	8.625	14.6873	3.67182	23.5	22.7332	5.68331
	2	287	2	0	Zaco	8.625	14.7145	3.67863	2.6875	8.71565	2.17891	1.6875	5.36307	1.34077
	3	285	5	77	Zaco+BaCl2	45.3125	29.9415	7.48539	7.1875	8.18306	2.04577	11.875	14.0991	3.52476
	4	78	1	3
	5	249	3	0
	6	196	4	19
	7	307	25	35
	8	104	2	28
	9	81	2	0
	10	65	17	26
	11	283	1	61
	12	43	3	0
	13	345	1	48
	14	113	3	23
	15	125	4	17
	16	39	58	20
Zaco	1	7	0	0
	2	0	0	0
	3	32	1	0
	4	0	0	0
	5	0	0	0
	6	0	0	0
	7	2	0	0
	8	13	5	6
	9	4	2	0
	10	0	0	0
	11	54	35	21
	12	0	0	0
	13	0	0	0
	14	4	0	0
	15	12	0	0
	16	10	0	0
Zac+Ba	1	26	0	0
	2	17	10	0
	3	37	0	0
	4	49	9	0
	5	59	11	15
	6	32	5	0
	7	82	0	12
	8	63	9	37
	9	48	0	19
	10	29	8	21
	11	20	9	9
	12	5	12	0
	13	131	33	41
	14	55	6	30
	15	39	0	0
	16	33	3	6

## Sheet: IK1 Rat
	-120	-110	-100	-90	-80	-70	-60	-50	-40	-30	-20	-10	0	10	20
normal	-2441.74	-1542.03	-858.75	-340.58	6.51	185.03	274.15	235.39	142	82.5	70.29	63.48	59.8	56.94	56.23
	-1858.67	-1222.16	-601.82	-200.26	89.11	169.07	198.36	182.5	130.31	110.47	98.57	78.17	65.41	57.59	53.98
	-2644.65	-1732.18	-855.41	-200.81	124.51	234.38	237.12	165.71	115.05	84.82	69.98	67.31	61.32	62.12	58.04
	-1838.26	-1173.46	-622.73	-222.53	52.64	180.81	261.99	211.94	73.39	26.39	37.99	35.69	35.36	28.55	23.72
	-2817.5	-1816.04	-949.75	-342.75	-6.78	149.23	191.95	152	70.17	22.53	32.2	30.92	30.88	28.39	3.28
	-1573.54	-1015.04	-522.38	-141.38	143.8	236.23	294.16	245.13	159.8	129.62	105.86	89.62	77.55	74.04	72.07
hyp	-1987.63	-1258.22	-759.57	-364.99	-67.96	95.01	169.78	154.82	94.7	56.25	46.18	51.27	52.17	24.28	38.84
	-1737.51	-1197.74	-658.89	-338.2	-88.2	-0.61	54.63	72.33	57.68	54.63	73.24	56.51	57.47	62.47	72.29
	-2461.85	-1679.99	-895.08	-275.88	48.52	155.94	161.74	121.46	72.33	85.45	30	77.38	107.71	98.44	81.57
	-1650.88	-978.15	-680.71	-329.96	-93.85	28.83	127.1	178.37	95.36	33.72	40.43	37.29	43.67	34.47	31.24
	-2504.71	-1719.01	-907.59	-384.13	-150.93	-33.9	49.56	61	50.71	27.57	19.02	31.08	24.87	4.48	-1.94
	-1409.34	-840.8	-589.24	-270.96	49.95	171.48	207.06	201.95	106.35	90.26	75.21	80.47	104.28	103.63	62.36
IK1 0.1	-2146.94	-1343.66	-787.04	-346.07	-52.7	102.94	178.02	162.76	90.12	45.57	44.35	47.68	44.3	42.52	42.73
	-1729.58	-1184.01	-652.17	-240.54	45.17	135.8	188.29	181.88	139.77	103.76	104.68	75.12	39.77	40.81	39.19
	-2477.11	-1657.71	-846.56	-208.13	97.96	206.3	210.88	146.48	94.3	89.11	36.11	97.52	110.46	121.02	41.77
	-1751.59	-1064.21	-655.08	-284.18	-31.59	97.8	197.29	222.92	113.67	41.04	53.25	48.88	40.76	38.88	38.03
	-2558.65	-1699.22	-880.69	-357.37	-90.06	59.77	162.48	130.7	75.63	21.13	18.32	27.71	8.7	4.68	33.7
	-1490	-925.88	-587.85	-181.36	119.01	210.59	194.59	226.32	141.83	117.6	108.95	107.56	110.59	119.99	42.47
IK1 1	-2442.65	-1520.06	-859.67	-347.6	-18.21	135.9	236.3	220.13	121.56	85.55	69.37	83.62	68.34	49.92	52.57
	-1812.28	-1219.71	-625.62	-217.66	63.17	154.42	198.67	188.9	140.08	114.14	108.03	78.48	71.2	73.76	34.14
	-2518.62	-1658.02	-827.94	-203.25	110.78	230.71	228.58	163.27	109.86	117.49	84.33	88.65	88.91	93.37	44.57
	-1810.79	-1061.77	-639.21	-249.39	9.91	141.14	239.4	219.26	93.53	52.03	56.91	68.41	57.71	47.99	47.34
	-2729.38	-1770.62	-923.14	-349.94	-45.08	99.9	199.14	156.47	145.18	138.97	114.87	65.73	54.61	33.78	26.72
	-1565.23	-952.9	-554.03	-155.8	128.22	231.14	255.92	236.96	86.02	46.81	44.86	92.15	91.11	96.63	61.68
IK1 10	-2442.65	-1520.06	-859.67	-347.6	-18.21	135.9	236.3	220.13	121.56	85.55	69.37	83.62	68.34	49.92	52.57
	-1812.28	-1219.71	-625.62	-217.66	63.17	154.42	198.67	188.9	140.08	114.14	108.03	78.48	71.2	73.76	44.14
	-2514.95	-1659.55	-840.76	-199.58	98.88	222.78	225.22	156.86	101.32	109.25	61.13	104.23	116.25	123.77	50.21
	-1610.79	-1061.77	-639.21	-249.39	9.91	141.14	239.4	219.26	93.53	52.03	56.91	68.41	67.71	87.99	46.34
	-2729.34	-1850.08	-1111.21	-546.82	-163.22	58.92	196.02	227	183.51	27.2	46.51	29.02	1.15	-19.37	49.15
	-1670.49	-940.44	-544.07	-168.92	92.18	202.59	194.35	151.93	99.68	119.37	109.75	84.77	93.57	76.39	46.96
zac+Ba	-2093.23	-1346.11	-823.35	-395.2	-80.16	94.7	177.1	172.83	102.03	61.44	47.71	39.07	50.03	24.28	22.05
	-1733.85	-1203.85	-643.02	-308.6	-55.24	28.99	87.59	93.38	63.17	65.61	82.4	71.46	83.41	93.3	92.43
	-2489.62	-1707.15	-922.85	-286.87	47.91	164.79	182.8	132.14	80.26	81.18	29.09	88.36	93.37	109.12	47.57
	-1644.17	-981.2	-658.74	-300.05	-65.16	54.47	161.28	220.48	124.66	47.75	44.7	47.05	37.33	30.43	21.87
	-2569.37	-1767.28	-964.1	-396.92	-125.31	-3.85	216.91	235.22	133.26	81.93	18.45	25.68	26.83	-3.5	-33.06
	-1411.67	-851.75	-559.85	-249.24	49.1	174.27	89.21	73.51	52.73	43.36	84.49	92.59	107.29	128.63	121.33

## Sheet: Kir 2.1
CHO 2.1	-120	-110	-100	-90	-80	-70	-60	-50	-40	-30	-20	-10	0	10	20
normal	-788.57	-473.63	-148.32	169.68	460.21	698.24	832.82	583.19	143.13	68.36	53.1	54.02	59.51	67.44	84.84	102.23	126.65
	-1309.51	-813.9	-347.6	59.81	394.29	649.72	737.61	490.42	212.4	103.76	62.87	60.12	61.34	71.41	82.09	71.72	77.21
	-1147.16	-783.39	-422.36	-78.13	261.84	568.85	790.71	693.05	210.16	124.4	87.5	72.81	60.67	63.04	70.36	79.66	76.96
	-1296	-919.19	-470.89	-59.2	285.64	559.39	693.66	581.05	290.53	104.98	56.15	32.65	33.26	34.48	38.45	43.33	49.74
	-1499.72	-1036.65	-562.32	-149.69	209.91	520.26	672.67	463.94	124.8	65.11	41.64	29.52	32.67	33.55	36.91	37.32	34.58
	-770.09	-458.61	-132.2	197.45	490.35	720.39	855.39	712.35	305.25	134.32	88.65	80.08	73.66	84.23	99.94	109.75	130.6
Hyp	-775.15	-503.85	-230.71	35.71	282.29	495.91	643.62	554.5	131.84	49.44	39.37	37.84	48.52	59.51	75.68	89.11	104.98
	-1338.81	-833.13	-386.05	2.14	334.17	569.46	601.5	352.17	161.13	81.48	57.68	60.12	69.89	75.07	82.7	93.08	89.72
	-1076.66	-801.7	-505.37	-224.3	-33.95	302.73	506.59	573.12	186.05	97.85	88.34	86.33	70.76	59.09	71.61	87.48	88.67
	-1174	-874.02	-482.79	-119.93	187.07	436.1	550.23	426.64	205.99	82.7	46.83	38.55	37.94	39.46	41.18	43.38	41.08
	-1445.73	-1004.32	-586.67	-256.43	387.93	619.22	665.05	637.17	122.84	47.59	25.22	22.83	32.36	36.92	40.33	44.02	39.22
	-736.94	-498.31	-215.03	101.57	116.39	284.47	485.71	318.65	220.06	108.48	91.07	89.19	80.61	79.81	94.87	113.83	121.68
zac 30	-756.84	-497.44	-224	47	309.75	535.28	694.27	634.46	168.15	61.95	44.86	45.78	47.91	55.24	69.27	83.62	100.4
	-1288.76	-800.17	-355.53	43.33	374.76	603.03	669.86	403.44	162.05	72.02	54.63	57.68	64.7	70.19	74.77	84.23	78.74
	-1156.01	-835.27	-523.68	-202.03	97.35	378.72	592.65	592.04	159.8	81.28	73.86	61.04	60.97	57.55	58.46	59.9	50.25
	-1213	-890.81	-481.26	-109.56	214.84	468.44	607.91	516.97	272.52	93.69	47	38.76	36.39	36.76	37.75	39.65	45.83
	-1461.92	-1021.95	-598.89	-238.95	68.6	352.63	568.44	384.66	110.57	55.93	34.84	35.14	32.54	34.75	36.12	34.75	33.51
	-745.04	-492.3	-192.4	130.13	430.33	640.48	714.41	689.84	271.25	95.01	75.63	65.85	69.96	75.98	86.44	98.06	108.05
zac100	-773.01	-487.67	-184.33	114.14	401.31	641.17	801.7	682.07	162.05	63.17	49.74	48.83	53.71	67.44	80.87	95.21	119.32
	-1314.7	-817.26	-345.46	45.17	382.08	627.14	712.28	516.36	181.58	88.81	64.7	54.93	60.12	72.02	74.77	72.33	74.77
	-1212.46	-830.38	-448.3	-80.26	266.42	564.27	766.3	617.98	180.86	87.15	80.62	72.88	67.69	67.69	65.48	63.02	60.25
	-1290	-913.39	-472.41	-65.31	278.02	545.04	685.12	572.51	299.07	114.75	55.85	33.87	35.4	38.45	40.28	44.86	42.19
	-1528.54	-1044.94	-560.14	-132.09	228.72	519.92	659.67	491.76	111.44	56.2	45.29	29.48	35.49	39.05	36.86	37.78	24.77
	-766.87	-480.98	-165.31	139.36	436.22	666.67	819.52	703.14	300.25	120.95	84.46	75.07	73.24	83.4	90.94	101.09	124.03
zac300	-762.94	-499.27	-212.71	69.58	338.75	570.98	728.45	663.45	168.46	61.95	45.47	45.17	50.66	61.04	76.6	87.59	106.2
	-1312.26	-813.9	-361.63	45.78	373.23	609.13	679.93	426.94	180.05	83.01	60.42	61.65	65.61	71.72	79.35	86.36	77.51
	-1214.6	-874.63	-537.41	-202.94	115.05	417.79	638.73	631.71	161.33	86.16	85.86	70.81	64.71	67.69	68.6	74.99	77.25
	-1223	-923.16	-491.03	-93.38	239.56	507.81	636.6	523.07	270.08	96.74	45.47	39.67	33.95	32.49	45.31	39.04	40.64
	-1498.76	-1067.17	-617.53	-233.33	94.76	403.03	606.86	398.44	122.05	62.02	30.63	30.68	34.7	30.19	44.77	41.23	35.4
	-756.84	-491.44	-184	147	439.75	645.28	736.27	724.46	268.15	101.95	88.86	75.78	73.91	85.24	92.27	103.62	110.4

## Sheet: Kir 2.2
CHO 2.2	-120	-110	-100	-90	-80	-70	-60	-50	-40	-30	-20	-10	0	10	20	30	40
normal	-1219.48	-895.69	-571.29	-257.26	40.89	150.29	237.37	167.39	130.48	117.21	102	100.22	98.54	100.9	103.08	99.19	89.87
	-1545.72	-1210.89	-800.17	-483.7	-80.97	76.29	223.39	211.49	183.97	117.96	66.51	51.91	50.73	56.04	63.56	78.71	84.08
	-1784.21	-1489.16	-951.54	-498.35	-119.32	177.31	292.66	154.11	64.09	43.41	58.5	56.04	59.98	56.84	64.61	82.76	80.36
	-930.6	-861.51	-495.65	-217.12	-80.97	232.1	329.64	243.79	65.45	23.69	42.81	10.67	11.28	15.67	25.64	44.45	75.13
	-1841.69	-1623.58	-1215.68	-721.47	-201.38	25.48	241.97	164.72	142.84	112.16	105.43	106.63	106.47	102.66	102.62	89.9	86.19
	-974.32	-814.11	-609.68	-297.91	126.72	148.18	182.54	128.59	72.33	99.34	99.18	86.02	93.93	92	101.98	101.75	95.13
hyp	-1156.01	-859.99	-557.25	-262.76	16.17	91.84	118.23	79.87	46.7	78.03	76.37	85.27	101.28	102.71	111.98	94.89	118.23
	-1555.48	-1144.41	-770.57	-410.16	-26.34	62.4	74.21	72.4	45.17	28.52	45.52	59.84	90.64	98.49	114.33	104.48	119.48
	-1743.56	-1333.31	-882.87	-477.29	-115.97	171.98	229.8	78.24	37.56	36.93	41.41	45.05	51.74	58.36	64.86	80.62	83.34
	-816.77	-805.87	-434.02	-286.65	-71.38	62.06	284.41	181.26	71.2	41.04	47.5	17.31	17.68	28.34	30.48	44	44.74
	-1992.7	-1662.45	-1088.99	-630.45	-162.21	158.83	209.86	133.78	69.67	38.05	61.77	81.24	108.7	120.88	121.75	118.55	132.58
	-870.96	-873.83	-687.48	-232.96	105.08	145.08	169.11	87.28	76.08	94.3	92.52	90.05	95.69	98.95	108.2	93.18	96.68
Zac100	-1179.81	-870.06	-557.86	-256.35	23.19	97.03	192.2	98.42	44.33	75.48	74.84	86.18	96.4	94.47	105.5	106.78	116.7
	-1513.98	-1136.47	-768.13	-421.14	-51.06	73.24	86.69	76.58	45.61	28.29	55.21	61.06	93.62	84.73	110.79	100.21	118.24
	-1778.46	-1360.47	-900.88	-467.22	-116.27	177	231.7	118.01	62.19	38.15	55.38	51.15	52.96	68.31	69.12	64.52	73.65
	-932.03	-801.14	-429.38	-278.1	-88.11	31.96	229.83	149.4	72.96	51.23	35.67	25.87	16.41	21.82	20.31	40.95	42.64
	-1801.04	-1690.92	-1115.74	-639.85	-162.04	167.8	246.11	168.43	79.74	50.5	62.07	77.92	92	101.91	114.43	111.53	119.54
	-877.32	-873.96	-679.18	-233.57	104.45	143.86	195.45	116.62	76.76	98.44	86.99	95.48	93.55	92.54	106.81	104.71	114.54

## Sheet: Kir 2.3
CHO 2.3	-120	-110	-100	-90	-80	-70	-60	-50	-40	-30	-20	-10	0	10	20
normal	-1330.87	-794.98	-307.31	133.36	496.22	776.67	879.52	598.14	221.25	128.95	124.46	125.07	123.24	122.4	120.94	122.09	120.03
	-1338.81	-833.13	-386.05	2.14	334.17	569.46	601.5	352.17	161.13	121.48	127.68	120.12	119.89	115.07	122.7	123.08	119.72
	-1335.46	-1121.22	-710.14	-321.35	22.58	278.02	384.83	250.24	140.38	71.11	58.59	62.87	77.51	98.88	124.82	159.61	200.5
	-1583.24	-1325.24	-950.41	-598.05	-260.41	-18.76	61.45	253.49	115.22	61.18	59.58	64.98	63.17	106.11	118.63	180.53	252.21
	-1263.23	-672.2	-140.31	248.11	657.18	960.05	999.29	139.36	134.18	81.18	58.9	61.04	88.92	90.58	127.74	95.19	76.29
	-1210.95	-748.73	-311.3	162.91	451.94	680.76	806.23	807.66	270	181.04	194.89	186.67	166.75	141.48	125.78	127.47	116.18
hyp	-1287.23	-770.57	-299.99	108.34	461.12	714.72	804.75	548.4	229.19	135.36	126.9	117.75	120.8	119.65	101.41	115.99	98.13
	-1386.41	-876.46	-411.99	-21.36	304.87	526.12	567.32	324.71	151.06	109.89	126.46	123.17	128.74	133.38	147.73	147.8	162.14
	-1338.35	-1113.89	-704.65	-325.01	4.88	264.28	353.7	238.65	116.58	54.02	41.5	56.46	77.51	104.98	137.33	168.15	216.06
	-1549.51	-1313.9	-942.6	-589.81	-274.29	9.72	70.61	264.42	176.4	43.76	22.87	50.12	76.34	111.41	92.09	171.72	87.21
	-1245.91	-623.12	-131.41	211.82	590.09	905.1	941.25	118.91	47.71	61.04	61.65	61.95	78.97	95.07	107.89	82.02	95.14
	-1213.7	-824.03	-341.98	141.91	457.63	590.43	715.17	730.33	273.64	198.22	209.61	183.2	173.1	149.84	186.46	178.32	293.27
zac100	-1275.02	-765.08	-295.72	117.19	459.9	715.64	799.26	542.91	231.02	125.9	123.85	117.75	122.63	121.18	99.27	111.72	54.46
	-1398.62	-894.47	-425.42	-24.72	295.72	523.07	558.17	328.98	147.4	107.75	129.51	125	128.74	128.5	144.06	154.51	146.27
	-1339.12	-1125.79	-722.35	-336	-10.07	253.6	369.26	250.24	112.92	67.44	47.3	51.57	78.74	101.62	132.45	169.68	231.97
	-1604.7	-1337.26	-975.46	-615.17	-302.08	-9.14	87.28	216.36	101.58	61.81	35.7	44.93	80.12	112.02	112.77	172.33	244.77
	-1200.88	-631.5	-146.79	218.81	565.56	899.77	900.28	185.79	87.26	68.66	55.85	59.81	76.83	92.46	87.51	78.05	29.96
	-1205.43	-813.68	-319.1	153.43	486.91	600.2	740.9	721.77	305.66	168.95	210.04	190.94	175.8	147.98	173.2	182.11	230.53

## Sheet: IK1 and Kir2
IK1 2.1(pA/pF)
	normal		hypoxia		zacopride 30		zacopride 100		zacopride 300
mV	Means	SEM	Means	SEM	Means	SEM	Means	SEM	Means	SEM
-120	-11.4	1.2	-10.9	1.2	-11	1.2	-11.5	1.3	-11.3	1.2
-110	-7.5	1	-7.5	0.4	-7.6	0.9	-7.7	0.9	-7.8	1
-100	-3.5	0.7	-4	0.6	-4	0.7	-3.6	0.7	-4	1
-90	0.2	0.6	-0.8	0.6	-0.6	0.6	0	0.5	-0.5	1
-80	3.5	0.5	2.1	0.6	2.5	0.6	3.3	0.3	2.7	1
-70	6.2	0.3	4.5	0.6	5	0.5	5.9	0.2	5.3	0.4
-60	7.6	0.3	5.8	0.3	6.4	0.2	7.4	0.3	6.7	0.2
-50	5.9	0.4	4.8	0.5	5.4	0.5	6	0.4	5.6	0.5
-40	2.1	0.3	1.7	0.2	1.9	0.3	2.1	0.3	2	0.3
-30	1	0.1	0.8	0.1	0.8	0.1	0.9	0.1	0.8	0.1
-20	0.6	0.1	0.6	0.1	0.6	0.1	0.6	0.1	0.6	0.1
-10	0.5	0.1	0.6	0.1	0.5	0.1	0.5	0.1	0.5	0.1
0	0.5	0.1	0.6	0.1	0.5	0.1	0.5	0.1	0.5	0.1
10	0.6	0.1	0.6	0.1	0.5	0.1	0.6	0.1	0.6	0.1
20	0.7	0.1	0.7	0.1	0.6	0.1	0.7	0.1	0.7	0.1
30	0.7	0.1	0.8	0.1	0.7	0.1	0.6	0.1	0.7	0.1
40	0.8	0.2	0.8	0.1	0.7	0.1	0.7	0.2	0.8	0.1
IK1 2.2(pA/pF)
mV	normal		hypoxia		zacopride 30		zacopride 100		zacopride 300
-120	-13.8	1.6	-13.6	2			-13.5	1.7
-110	-11.5	1.4	-11.1	1.4			-11.2	1.4
-100	-7.7	1.1	-7.4	0.9			-7.4	1
-90	-4.1	0.8	-3.8	0.6			-3.8	0.6
-80	-0.5	0.5	-0.4	0.4			-0.5	0.4
-70	1.35	0.3	1.2	0.2			1.1	0.2
-60	2.5	0.2	1.8	0.3			2	0.2
-50	1.7	0.2	1	0.2			1.2	0.1
-40	1.1	0.2	0.6	0.1			0.6	0.1
-30	0.9	0.2	0.5	0.1			0.6	0.1
-20	0.8	0.1	0.6	0.1			0.6	0.1
-10	0.7	0.2	0.6	0.1			0.7	0.1
0	0.7	0.1	0.8	0.1			0.7	0.1
10	0.7	0.1	0.9	0.1			0.8	0.1
20	0.8	0.1	0.9	0.2			0.9	0.1
30	0.8	0.1	0.9	0.1			0.9	0.1
40	0.8	0	1.09	0.1			1	0.1
IK1 2.3(pA/pF)
mV	normal		hypoxia		zacopride 30		zacopride 100		zacopride 300
-120	-13.3	0	-13.4	0.5			-13.3	0.6
-110	-9.2	1	-9.2	1			-9.3	1.1
-100	-4.7	1.2	-4.7	1.2			-4.8	1.3
-90	-0.6	1.4	-0.8	1.3			-0.8	1.3
-80	2.8	1.4	2.6	1.3			2.5	1.4
-70	5.4	1.4	5	1.3			5	1.3
-60	6.2	1.4	5.8	1.3			5.8	1.2
-50	4	1	3.7	0.9			3.7	0.9
-40	1.7	0.2	1.7	0.3			1.6	0.4
-30	1.1	0.2	1	0.2			1	0.2
-20	1	0.2	1	0.3			1	0.3
-10	1	0.2	1	0.2			1	0.2
0	1.1	0.1	1.1	0.2			1.1	0.2
10	1.1	0.1	1.2	0.1			1.2	0.1
20	1.2	0	1.3	0.1			1.3	0.1
30	1.3	0.1	1.4	0.2			1.5	0.2
40	1.5	0.3	1.6	0.3			1.6	0.4
IK1 in native rat cardiomyocyte(pA/pF)
mV	normal		hypoxia		zacopride 0.1		zacopride 1		zacopride 10		zac+BaCl2
-120	-22	2	-19.6	1.8	-20.3	1.8	-21.5	1.9	-21.3	2	-19.9	1.9
-110	-14.2	1.3	-12.8	1.5	-13.1	1.3	-13.6	1.4	-13.7	1.5	-13.1	1.5
-100	-7.35	0.7	-7.5	0.5	-7.4	0.5	-7.4	0.6	-7.7	0.9	-7.6	0.7
-90	-2.4	0.3	-3.3	0.2	-2.7	0.3	-2.5	0.3	-2.9	0.6	-3.2	0.2
-80	0.7	0.3	-0.5	0.3	0.1	0.3	0.4	0.3	0.1	0.4	-0.4	0.3
-70	1.9	0.1	0.7	0.3	1.4	0.2	1.7	0.2	1.5	0.2	0.9	0.3
-60	2.4	0.2	1.3	0.3	1.9	0.1	2.3	0.1	2.1	0.1	1.5	0.2
-50	2	0.2	1.3	0.2	1.8	0.2	2	0.1	1.9	0.1	1.5	0.3
-40	1.15	0.1	0.8	0.1	1.1	0.1	1.2	0.1	1.2	0.1	0.9	0.1
-30	0.8	0.2	0.6	0.1	0.7	0.2	0.9	0.2	0.8	0.2	0.6	0.1
-20	0.7	0.1	0.5	0.1	0.6	0.2	0.8	0.1	0.8	0.1	0.5	0.1
-10	0.6	0.1	0.6	0.1	0.7	0.1	0.8	0	0.7	0.1	0.6	0.1
0	0.55	0.1	0.7	0.1	0.6	0.2	0.7	0.1	0.7	0.2	0.7	0.1
10	0.5	0.1	0.5	0.2	0.6	0.2	0.7	0.1	0.7	0.2	0.6	0.2
20	0.45	0.1	0.5	0.1	0.4	0	0.4	0.1	0.5	0	0.5	0.2

## Sheet: AP
		RMP	APA	APD50	APD90
1	normal	-74.74	118.17	12.76	31
	hyp	-63.55	103.39	15.05	38.55
	hyp+zac	-73.73	117.05	12.99	31.82
	hyp+zac+BA	-65.52	108.35	14.88	37.64
2	normal	-81.26	105.02	13.84	32.73
	hyp	-64.48	60.77	17.03	57.08
	hyp+zac	-79.76	93.45	13.94	35.31
	hyp+zac+BA	-65.55	63.67	16.37	49.89
3	normal	-77.72	116.9	12.46	30.94
	hyp	-62.12	92.08	22.97	49.28
	hyp+zac	-75.73	111.25	13.69	32.41
	hyp+zac+BA	-63.51	102.01	21.85	47.36
4	normal	-80.65	114.41	12.45	30.09
	hyp	-65.56	92.91	22.01	42.3
	hyp+zac	-78.67	109.68	13.87	32.2
	hyp+zac+BA	-67.02	96.2	20.46	41.19
5	normal	-83.25	119.51	11.72	31.13
	hyp	-66.75	110.59	27.85	60.72
	hyp+zac	-81.46	121.06	13.61	38.44
	hyp+zac+BA	-70.65	111.35	20.75	52.18
6	normal	-76.78	108.89	12.55	34.95
	hyp	-63.95	76.35	17.57	43.57
	hyp+zac	-74.9	102.59	13.23	32.57
	hyp+zac+BA	-65.63	76.86	14.44	41.18
